# Supplementary material for: Cirbp-PSD95 axis protects against hypobaric hypoxia-induced aberrant morphology of hippocampal dendritic spines and cognitive deficits
Source: Mol Brain. 2021 Aug 21;14:129. doi: 10.1186/s13041-021-00827-1 (PMC8379783; doi:10.1186/s13041-021-00827-1)
Supplement: Supplementary file 1 — Additional file 1. Raw data used for quantified analyses of Figure 1–6. [file 13041_2021_827_MOESM1_ESM.xlsx]

## Sheet: Figure 1
Figure 1C. The escape latency of mice in MWM test (n=8)					Figure 1D. The latency time from the platform in SIAT test (n=8)
Normoxia		Hypoxia			Normoxia		Hypoxia
Animal ID	Latency (s)	Animal ID	Latency (s)		Animal ID	Latency (s)	Animal ID	Latency (s)
I-1	22.84	I-3	24.68		I-1	95.94	I-3	44.77
I-2	15.83	I-4	25.81		I-2	45.12	I-4	67.96
I-6	3.54	I-5	24.19		I-6	72.57	I-5	13.57
I-7	14.175	I-8	30.48		I-7	123.46	I-8	78.52
I-9	9.6	I-10	46.58		I-9	108.63	I-10	35.75
I-13	19.85	I-11	17.93		I-13	77.82	I-11	40.34
I-14	10.34	I-16	19.21		I-14	96.53	I-16	43.91
I-15	14.87	I-17	24.17		I-15	82.38	I-17	48.37
Figure 1F. The total distance of mice in NORT test (n=8)					Figure 1G. The mean velocity of mice in NORT test (n=8)
Normoxia		Hypoxia			Normoxia		Hypoxia
Animal ID	Distance (cm)	Animal ID	Distance (cm)		Animal ID	Velocity (cm/s)	Animal ID	Velocity (cm/s)
I-1	890.421	I-3	769.213		I-1	6.48651	I-3	5.21479
I-2	762.364	I-4	800.312		I-2	4.87962	I-4	5.36921
I-6	881.032	I-5	869.179		I-6	5.98416	I-5	6.01956
I-7	699.365	I-8	810.313		I-7	5.6249	I-8	5.21876
I-9	781.024	I-10	630.22		I-9	5.73413	I-10	5.02379
I-13	796.354	I-11	797.34		I-13	4.95862	I-11	5.88463
I-14	813.246	I-16	709.734		I-14	6.61132	I-16	4.95512
I-15	789.903	I-17	691.854		I-15	4.35537	I-17	5.37786
Figure 1H. The exploring time on new objects of mice in NORT test (n=8)							Figure 1I. The discriminate index (DI) in NORT test (n=8)
Normoxia			Hypoxia				Normoxia		Hypoxia
Animal ID	Time on novel objects (%)	Time on familiar objects (%)	Animal ID	Time on novel objects (%)	Time on familiar objects (%)		Animal ID	Discriminate index (DI)	Animal ID	Discriminate index (DI)
I-1	72.7481	27.252	I-3	47.8422	52.1578		I-1	0.454961	I-3	-0.0431552
I-2	81.9766	18.0234	I-4	51.4383	48.5617		I-2	0.639532	I-4	0.0287656
I-6	76.4025	23.5975	I-5	59.0422	40.9578		I-6	0.52805	I-5	0.180844
I-7	78.6061	21.3939	I-8	44.7081	55.2919		I-7	0.572122	I-8	-0.105838
I-9	57.9105	42.0895	I-10	56.8146	43.1854		I-9	0.15821	I-10	0.136293
I-13	55.4331	44.5669	I-11	44.4286	55.5714		I-13	0.108662	I-11	-0.111429
I-14	64.3714	35.6286	I-16	36.1939	63.8061		I-14	0.287429	I-16	-0.276123
I-15	66.8798	33.1202	I-17	53.5779	46.4221		I-15	0.337596	I-17	0.0715572
	Figure 1K. Number of dendritic intersections of reconstructed pyramidal neurons by Sholl analysis (n=3 per group)
		Normoxia			Hypoxia
	Distance from the soma (μm)	ID I-6	ID I-12	ID I-14	ID I-8	ID I-16	ID I-18
	0	0	0	0	0	0	0
	20	7	6	6	9	6	7
	40	13	11	15	16	12	14
	60	18	16	19	20	15	17
	80	20	22	22	18	23	20
	100	25	22	21	26	24	21
	120	23	19	25	23	20	25
	140	20	18	17	16	22	20
	160	17	12	16	17	18	16
	180	16	13	18	13	15	13
	200	11	8	9	13	11	10
	220	9	12	7	13	11	12
	240	7	6	12	8	9	10
	260	7	5	6	10	7	6
	280	5	4	3	3	6	8
	300	3	4	3	5	5	3
	320	2	3	4	4	5	1
	340	2	3	2	4	2	4
	360	2	1	5	2	3	4
	380	2	1	1	1	1	1
Figure 1M (left). Quantification of basal spines density (6 neurons/3mice per group)					Figure 1M (right). Quantification of apical spines density (6 neurons/3mice per group)
Normoxia		Hypoxia			Normoxia		Hypoxia
Animal ID	Density (/10μm)	Animal ID	Density (/10μm)		Animal ID	Density (/10μm)	Animal ID	Density (/10μm)
I-6	10.2	I-8	4.3		I-6	11.1	I-8	3.9
	11.6		3.9			14.7		4.6
I-12	9.1	I-16	5.1		I-12	9.8	I-16	7
	14.1		4.4			10.9		4.7
I-14	12.4	I-18	6		I-14	8.9	I-18	3.2
	11.5		3.9			13.6		5.2
Figure 1N (left). Quantification of basal neck length (6 neurons/3mice per group)					Figure 1N (right). Quantification of apical neck length (6 neurons/3mice per group)
Normoxia		Hypoxia			Normoxia		Hypoxia
Animal ID	Length (μm)	Animal ID	Length (μm)		Animal ID	Length (μm)	Animal ID	Length (μm)
I-6	1.01	I-8	1.13		I-6	0.88	I-8	1.21
	0.99		1.25			1.03		1.24
I-12	0.98	I-16	1.14		I-12	1.06	I-16	0.99
	1.03		0.99			1.02		1.13
I-14	0.87	I-18	1.12		I-14	1.03	I-18	1.14
	0.99		1.11			1		1.16

## Sheet: Figure 2
	Figure 2A. Quantification analysis of PSD95 protein in mice hippocampus (n=3 biological replicates)
	Normoxia			Hypoxia
Animal ID	β-actin	PSD95	Relative protein expression (PSD95/actin/Mean)	Animal ID	β-actin	PSD95	Relative protein expression (PSD95/actin/Mean)
I-7	14653.4	10366.5	0.827038	I-5	17332.9	6020.64	0.406071
I-9	19266	17956.5	1.08959	I-10	24962.7	8867.45	0.415277
I-15	20499.5	18997.3	1.08338	I-3	18550.4	10700.8	0.674364
Figure 2B. Ct values of qPCR for PSD95 in hippocampus following normoxia or hypoxia exposure (n=3 biological replicates)
Animal ID	Sample Name	Target Name	Cт	Cт Mean	Cт SD
I-1	Nor-1	actin	19.9648	19.6993	0.230048
	Nor-1	actin	19.5598	19.6993	0.230048
	Nor-1	actin	19.5732	19.6993	0.230048
	Nor-1	PSD95	19.7912	19.6979	0.0843011
	Nor-1	PSD95	19.6271	19.6979	0.0843011
	Nor-1	PSD95	19.6755	19.6979	0.0843011
I-2	Nor-2	actin	19.9509	19.6903	0.300412
	Nor-2	actin	19.3617	19.6903	0.300412
	Nor-2	actin	19.7582	19.6903	0.300412
	Nor-2	PSD95	19.7161	19.5494	0.195902
	Nor-2	PSD95	19.3336	19.5494	0.195902
	Nor-2	PSD95	19.5986	19.5494	0.195902
I-13	Nor-3	actin	19.1908	19.2266	0.221102
	Nor-3	actin	19.0256	19.2266	0.221102
	Nor-3	actin	19.4634	19.2266	0.221102
	Nor-3	PSD95	19.7604	19.4961	0.131064
	Nor-3	PSD95	19.3326	19.4961	0.131064
	Nor-3	PSD95	19.3952	19.4961	0.131064
I-4	Hyp-1	actin	18.6404	18.8909	0.240119
	Hyp-1	actin	18.414	18.8909	0.240119
	Hyp-1	actin	19.6184	18.8909	0.240119
	Hyp-1	PSD95	24.4352	24.043	0.178276
	Hyp-1	PSD95	23.2598	24.043	0.178276
	Hyp-1	PSD95	24.4341	24.043	0.178276
I-11	Hyp-2	actin	19.1405	19.2561	0.222748
	Hyp-2	actin	19.1149	19.2561	0.222748
	Hyp-2	actin	19.5129	19.2561	0.222748
	Hyp-2	PSD95	24.5182	24.2746	0.186629
	Hyp-2	PSD95	23.7143	24.2746	0.186629
	Hyp-2	PSD95	24.5914	24.2746	0.186629
I-17	Hyp-3	actin	20.0668	19.7483	0.128031
	Hyp-3	actin	19.4115	19.7483	0.128031
	Hyp-3	actin	19.7667	19.7483	0.128031
	Hyp-3	PSD95	26.0863	24.8783	0.215524
	Hyp-3	PSD95	25.3998	24.8783	0.215524
	Hyp-3	PSD95	26.1487	24.8783	0.215524
	Figure 2B. Statistical analysis of PSD95 qPCR results in hippocampus following normoxia or hypoxia exposure (n=3 biological replicates)
Group	Animal ID	Sample Number	CT(q)	CT(c)	ΔCт	ΔΔCт	2-ΔΔCт
Normoxia	I-1	Nor-1	19.6979	19.6993	-0.00133553	-0.0437785	1.03081
	I-2	Nor-2	19.5494	19.6903	-0.140812	-0.183255	1.13544
	I-13	Nor-3	19.4961	19.2266	0.269477	0.227034	0.85439
Hypoxia	I-4	Hyp-1	24.043	18.8909	5.15211	5.10967	0.0289625
	I-11	Hyp-2	24.2746	19.2561	5.0185	4.97605	0.031773
	I-17	Hyp-3	24.8783	19.7483	5.12997	5.08753	0.0294104
Figure 2F. The escape latency of mice under indicated treatment in MWM test (n=8)
AAV-NC Normoxia		AAV-NC Hypoxia		AAV-PSD95 Normoxia		AAV-PSD95 Hypoxia
Animal ID	Latency (s)	Animal ID	Latency (s)	Animal ID	Latency (s)	Animal ID	Latency (s)
II-6	42.52	II-1	33.7	II-2	16.47	II-3	20.305
II-7	6.39	II-9	22.14	II-5	1.62	II-10	11.56
II-8	5.12	II-20	18.76	II-17	30.165	II-12	5.1
II-15	24.24	II-24	29.82	II-23	3.78	II-16	28.395
II-21	10.46	II-28	38.02	II-27	6.52	II-19	14.085
II-25	4.31	II-31	45.52	II-29	2.355	II-34	23.96
II-30	35.04	II-32	12.18	II-35	28.34	II-36	30.575
II-39	2.88	II-37	28.545	II-38	9.755	II-40	13.29
Figure 2H. The exploring time on new objects of mice in NORT test (n=8)
AAV-NC Normoxia			AAV-NC Hypoxia			AAV-PSD95 Normoxia			AAV-PSD95 Hypoxia
Animal ID	Time on novel objects (%)	Time on familiar objects (%)	Animal ID	Time on novel objects (%)	Time on familiar objects (%)	Animal ID	Time on novel objects (%)	Time on familiar objects (%)	Animal ID	Time on novel objects (%)	Time on familiar objects (%)
II-6	0.765217	0.234783	II-1	0.442789	0.557211	II-2	0.617052	0.382948	II-3	0.485605	0.514395
II-7	0.569061	0.430939	II-9	0.522535	0.477465	II-5	0.742308	0.257692	II-10	0.536773	0.463227
II-8	0.553754	0.446246	II-20	0.51821	0.48179	II-17	0.720309	0.279691	II-12	0.589647	0.410353
II-15	0.663462	0.336538	II-24	0.511124	0.488876	II-23	0.641957	0.358043	II-16	0.685692	0.314308
II-21	0.5526	0.4474	II-28	0.443103	0.556897	II-27	0.610054	0.389946	II-19	0.670974	0.329026
II-25	0.60664	0.39336	II-31	0.478973	0.521027	II-29	0.597411	0.402589	II-34	0.661433	0.338567
II-30	0.592401	0.407599	II-32	0.664561	0.335439	II-35	0.794283	0.205717	II-36	0.53505	0.46495
II-39	0.661391	0.338609	II-37	0.551942	0.448058	II-38	0.543415	0.456585	II-40	0.692249	0.307751
Figure 2I. The discriminate index in NORT test (n=8)
AAV-NC Normoxia		AAV-NC Hypoxia		AAV-PSD95 Normoxia		AAV-PSD95 Hypoxia
Animal ID	Discriminate index (DI)	Animal ID	Discriminate index (DI)	Animal ID	Discriminate index (DI)	Animal ID	Discriminate index (DI)
II-6	0.530435	II-1	-0.114422	II-2	0.234104	II-3	-0.0287908
II-7	0.138122	II-9	0.0450692	II-5	0.484615	II-10	0.0735456
II-8	0.107508	II-20	0.0364204	II-17	0.440619	II-12	0.179294
II-15	0.326923	II-24	0.0222476	II-23	0.283914	II-16	0.371384
II-21	0.105201	II-28	-0.113793	II-27	0.220109	II-19	0.341948
II-25	0.21328	II-31	-0.0420535	II-29	0.194821	II-34	0.322867
II-30	0.184801	II-32	0.329123	II-35	0.588566	II-36	0.0701001
II-39	0.322782	II-37	0.103884	II-38	0.0868293	II-40	0.384498
Figure 2J. The total distance in NORT test (n=8)
AAV-NC Normoxia		AAV-NC Hypoxia		AAV-PSD95 Normoxia		AAV-PSD95 Hypoxia
Animal ID	Distance (cm)	Animal ID	Distance (cm)	Animal ID	Distance (cm)	Animal ID	Distance (cm)
II-6	599.297	II-1	802.784	II-2	742.375	II-3	1106.12
II-7	913.683	II-9	790.155	II-5	481.757	II-10	958.709
II-8	662.333	II-20	515.664	II-17	843.82	II-12	769.827
II-15	907.955	II-24	659.018	II-23	706.856	II-16	951.905
II-21	826.574	II-28	957.24	II-27	886.602	II-19	980.007
II-25	638.784	II-31	668.389	II-29	949.726	II-34	846.717
II-30	960.034	II-32	791.04	II-35	801.213	II-36	973.113
II-39	1031.04	II-37	891.598	II-38	520.023	II-40	683.69
Figure 2K. The mean velocity in NORT test (n=8)
AAV-NC Normoxia		AAV-NC Hypoxia		AAV-PSD95 Normoxia		AAV-PSD95 Hypoxia
Animal ID	Velocity (cm/s)	Animal ID	Velocity (cm/s)	Animal ID	Velocity (cm/s)	Animal ID	Velocity (cm/s)
II-6	1.82459	II-1	4.19144	II-2	1.60301	II-3	1.26906
II-7	7.10276	II-9	4.31182	II-5	7.78646	II-10	3.87904
II-8	3.70731	II-20	1.93797	II-17	3.20351	II-12	3.99017
II-15	3.17913	II-24	4.96005	II-23	6.3862	II-16	1.51648
II-21	4.58755	II-28	9.58944	II-27	3.89669	II-19	4.7568
II-25	2.98506	II-31	4.28141	II-29	2.88654	II-34	9.89187
II-30	4.99637	II-32	3.07527	II-35	4.09208	II-36	3.28258
II-39	5.80234	II-37	7.17964	II-38	3.60991	II-40	7.46684
Figure 2L. The latency time from the platform in SIAT test (n=8)
AAV-NC Normoxia		AAV-NC Hypoxia		AAV-PSD95 Normoxia		AAV-PSD95 Hypoxia
Animal ID	Latency (s)	Animal ID	Latency (s)	Animal ID	Latency (s)	Animal ID	Latency (s)
II-6	105.73	II-1	36.08	II-2	110.84	II-3	69.19
II-7	90.24	II-9	82.33	II-5	59.32	II-10	71.17
II-8	77.515	II-20	46.4	II-17	95.74	II-12	31.305
II-15	96.35	II-24	30.97	II-23	76.825	II-16	58.94
II-21	110.08	II-28	54.88	II-27	94.17	II-19	46.23
II-25	34.18	II-31	40.63	II-29	103.3	II-34	88.49
II-30	52.82	II-32	39.49	II-35	94.62	II-36	94.06
II-39	44.23	II-37	26.1	II-38	39.08	II-40	66.67
Figure 2N. Quantitative analysis of apical spines density in hippocampus CA1 neurons of mice (6 neurons/3 mice per group)
AAV-NC Normoxia		AAV-NC Hypoxia		AAV-PSD95 Normoxia		AAV-PSD95 Hypoxia
Animal ID	Density (/10μm)	Animal ID	Density (/10μm)	Animal ID	Density (/10μm)	Animal ID	Density (/10μm)
II-4	6.5	II-9	4.8	II-5	9	II-10	5.7
	2.4		1.9		12.8		9.9
II-7	8.9	II-13	3.5	II-22	8.1	II-26	9.2
	9.3		6.3		5.7		11
II-15	7.5	II-31	4.9	II-38	8	II-34	5.4
	10.9		6.4		7.4		4.4

## Sheet: Fgiure 3
Figure 3A. Quantification of spines density of primary hippocampal neurons with hypoxia exposure (6 neurons / 3 mice per group)
	Normoxia	Hypoxia
	5.9	3.2
	6.2	4.6
	6.4	3.8
	6.8	4.3
	5.1	6.2
	6.4	2.9
Figure 3C. Quantitative analysis of PSD95 in primary hippocampal neurons under hypoxic exposure (n=3 biological replicates)
Normoxia			Hypoxia
β-actin	PSD95	Relative protein expression (PSD95/actin/Mean)	β-actin	PSD95	Relative protein expression (PSD95/actin/Mean)
43204.3	46908.2	1.08573	41635.1	22954.3	0.551321
37118.7	44324.1	1.19412	48870.3	27386.8	0.560396
49441.8	45369	0.917624	47679.5	30541.4	0.640555
Figure 3D. Ct values of qPCR for PSD95 in primary hippocampal neurons following normoxia or hypoxia exposure (n=3 biological replicates)
Sample Name	Target Name	Cт	Cт Mean	Cт SD
Nor-1	actin	14.0438	13.8628	0.16208
Nor-1	actin	13.7313	13.8628	0.16208
Nor-1	actin	13.8131	13.8628	0.16208
Nor-1	PSD95	23.4302	24.8855	0.223188
Nor-1	PSD95	24.7276	24.8855	0.223188
Nor-1	PSD95	25.0433	24.8855	0.223188
Nor-2	actin	14.0363	14.1513	0.206105
Nor-2	actin	14.0284	14.1513	0.206105
Nor-2	actin	14.3892	14.1513	0.206105
Nor-2	PSD95	26.0014	25.4534	0.173994
Nor-2	PSD95	25.7908	25.4534	0.173994
Nor-2	PSD95	24.568	25.4534	0.173994
Nor-3	actin	15.0938	14.9116	0.158965
Nor-3	actin	14.8013	14.9116	0.158965
Nor-3	actin	14.8397	14.9116	0.158965
Nor-3	PSD95	25.5144	25.6608	0.199204
Nor-3	PSD95	25.8876	25.6608	0.199204
Nor-3	PSD95	25.5802	25.6608	0.199204
Hyp-1	actin	13.5591	13.4588	0.211045
Hyp-1	actin	13.6011	13.4588	0.211045
Hyp-1	actin	13.2163	13.4588	0.211045
Hyp-1	PSD95	23.9542	24.1098	0.189799
Hyp-1	PSD95	24.054	24.1098	0.189799
Hyp-1	PSD95	24.3212	24.1098	0.189799
Hyp-2	actin	14.0803	14.0499	0.125337
Hyp-2	actin	14.1572	14.0499	0.125337
Hyp-2	actin	13.9122	14.0499	0.125337
Hyp-2	PSD95	25.0314	24.7393	0.226419
Hyp-2	PSD95	24.1316	24.7393	0.226419
Hyp-2	PSD95	25.0549	24.7393	0.226419
Hyp-3	actin	14.2468	14.2904	0.227172
Hyp-3	actin	14.5362	14.2904	0.227172
Hyp-3	actin	14.0882	14.2904	0.227172
Hyp-3	PSD95	24.5482	24.8659	0.214896
Hyp-3	PSD95	25.0322	24.8659	0.214896
Hyp-3	PSD95	25.0173	24.8659	0.214896
Figure 3D. Statistical analysis of PSD95 qPCR results in primary hippocampal neurons following normoxia or hypoxia exposure (n=3 biological replicates)
Group	Sample Number	CT(q)	CT(c)	ΔCт	ΔΔCт	2-ΔΔCт
Normoxia	Nor-1	24.8855	13.8628	11.0227	-0.00194098	1.00135
Normoxia	Nor-2	25.4534	14.1513	11.3021	0.27745	0.825048
Normoxia	Nor-3	25.6608	14.9116	10.7491	-0.275509	1.21042
Hypoxia	Hyp-1	24.1098	13.4588	10.651	-0.37368	1.29565
Hypoxia	Hyp-2	24.7393	14.0499	10.6894	-0.335227	1.26158
Hypoxia	Hyp-3	24.8659	14.2904	10.5755	-0.449119	1.36521
Figure 3E. Quantitative analysis of PSD95 in HT-22 cells under hypoxic exposure (n=3 biological replicates)
Normoxia			Hypoxia
β-actin	PSD95	Relative protein expression (PSD95/actin/Mean)	β-actin	PSD95	Relative protein expression (PSD95/actin/Mean)
20614	15754.5	0.854346	20937.3	9208.73	0.491666
21277.1	19733.8	1.03678	20761.7	9191.39	0.427002
12607.9	12506.4	1.10887	11596.4	8561.79	0.82534
Figure 3F. Ct values of qPCR for PSD95 in HT-22 cells following normoxia or hypoxia exposure (n=3 biological replicates)
Sample Name	Target Name	Cт	Cт Mean	Cт SD
Nor-1	actin	14.8555	14.9388	0.188914
Nor-1	actin	15.155	14.9388	0.188914
Nor-1	actin	14.8058	14.9388	0.188914
Nor-1	PSD95	25.9723	25.846	0.179949
Nor-1	PSD95	25.9257	25.846	0.179949
Nor-1	PSD95	25.64	25.846	0.179949
Nor-2	actin	14.7968	14.6437	0.147441
Nor-2	actin	14.6315	14.6437	0.147441
Nor-2	actin	14.5027	14.6437	0.147441
Nor-2	PSD95	53.2859	52.8024	0.123686
Nor-2	PSD95	52.6259	52.8024	0.123686
Nor-2	PSD95	52.4956	52.8024	0.123686
Nor-3	actin	14.4869	14.3415	0.131797
Nor-3	actin	14.2298	14.3415	0.131797
Nor-3	actin	14.308	14.3415	0.131797
Nor-3	PSD95	25.685	25.4418	0.231979
Nor-3	PSD95	25.223	25.4418	0.231979
Nor-3	PSD95	25.4174	25.4418	0.231979
Hyp-1	actin	14.6033	14.6913	0.136875
Hyp-1	actin	14.6216	14.6913	0.136875
Hyp-1	actin	14.849	14.6913	0.136875
Hyp-1	PSD95	23.0914	23.2643	0.130638
Hyp-1	PSD95	23.3959	23.2643	0.130638
Hyp-1	PSD95	23.3055	23.2643	0.130638
Hyp-2	actin	15.3369	15.1097	0.198571
Hyp-2	actin	15.023	15.1097	0.198571
Hyp-2	actin	14.9692	15.1097	0.198571
Hyp-2	PSD95	24.0882	23.8932	0.170709
Hyp-2	PSD95	23.7709	23.8932	0.170709
Hyp-2	PSD95	23.8204	23.8932	0.170709
Hyp-3	actin	14.703	14.7704	0.0605789
Hyp-3	actin	14.8202	14.7704	0.0605789
Hyp-3	actin	14.7881	14.7704	0.0605789
Hyp-3	PSD95	23.5089	23.5906	0.180077
Hyp-3	PSD95	23.3627	23.5906	0.180077
Hyp-3	PSD95	23.9002	23.5906	0.180077
Figure 3F. Statistical analysis of PSD95 qPCR results in HT-22 cells following normoxia or hypoxia exposure
Group	Sample Number	CT(q)	CT(c)	ΔCт	ΔΔCт	2-ΔΔCт
Normoxia	Nor-1	25.846	14.9388	10.9072	-0.105266	1.07569
Normoxia	Nor-2	25.6737	14.6437	11.03	0.0174783	0.987958
Normoxia	Nor-3	25.4418	14.3415	11.1003	0.0877872	0.940965
Hypoxia	Hyp-1	23.2643	14.6913	8.57301	-2.43948	5.42447
Hypoxia	Hyp-2	23.8932	15.1097	8.78348	-2.22902	4.68814
Hypoxia	Hyp-3	23.5906	14.7704	8.82021	-2.19229	4.57029
Figure 3G. Quantity analysis of PSD95 expression after CHX treatment (n=3 biological replicates)
	Normoxia									Hypoxia
	0			8			16			0			8			16
	β-actin	PSD95	Relative protein expression (PSD95/actin/Mean)	β-actin	PSD95	Relative protein expression (PSD95/actin/Mean)	β-actin	PSD95	Relative protein expression (PSD95/actin/Mean)	β-actin	PSD95	Relative protein expression (PSD95/actin/Mean)	β-actin	PSD95	Relative protein expression (PSD95/actin/Mean)	β-actin	PSD95	Relative protein expression (PSD95/actin/Mean)
1	21788.8	19924.4	1.02793	24276.4	14135.8	0.654555	24912.8	7552.9	0.340802	21756.9	19206.5	0.936138	23051.3	9682.1	0.472156	26919.9	9734.9	0.406508
2	17673.9	16544.8	1.0523	18142.3	9209.1	0.570605	15342.1	8459.2	0.619806	16615.2	16348.5	1.04987	15077.2	9995.3	0.745224	17909.3	11166.3	0.700877
3	10393.7	8504.3	0.91977	11300.6	6218.4	0.618569	12081.9	5821.5	0.54164	10791.4	9884.5	1.02965	12279.5	8767.5	0.802615	11962.3	5201.5	0.488793
Figure 3I. Results of luciferase activity assay (n=3 biological replicates)
3'UTR-A		3'UTR-B		3'UTR-C
Con	Cirbp	Con	Cirbp	Con	Cirbp
32.845	16.695	25.529	43.236	23.225	40.212
17.724	26.623	27.24	49.118	35.59	36.196
31.984	32.321	33.015	41.506	25.901	39.312
Figure 3J. Quantitative analysis of Cirbp in mouse hippocampus under hypoxic exposure (n=3 biological replicates)
Normoxia				Hypoxia
Animal ID	β-actin	Cirbp	Relative protein expression (Cirbp/actin/Mean)	Animal ID	β-actin	Cirbp	Relative protein expression (Cirbp/actin/Mean)
I-7	7572.43	7693.79	1.06273	I-5	7282.64	5845.54	0.839561
I-9	12058.1	10133.6	0.879024	I-10	13025.9	7309.57	0.586948
I-15	4777.79	4833.91	1.05825	I-3	4377.28	2633.08	0.629183
Figure 3K. Quantitative analysis of Cirbp in primary hippocampal neurons (n=3 biological replicates)
Normoxia			Hypoxia
β-actin	Cirbp	Relative protein expression (Cirbp/actin/Mean)	β-actin	Cirbp	Relative protein expression (Cirbp/actin/Mean)
22143.5	19219.3	1.21987	20209.5	9699.63	0.674562
19110.3	12870.4	0.946556	18904.1	5032.38	0.374144
18545.3	10999.2	0.833577	16459.4	2051.67	0.175192
Figure 3L. Quantitative analysis of Cirbp in HT-22 cells under hypoxic exposure (n=3 biological replicates)
Normoxia			Hypoxia
β-actin	Cirbp	Relative protein expression (Cirbp/actin/Mean)	β-actin	Cirbp	Relative protein expression (Cirbp/actin/Mean)
12242.3	15288.8	1.12974	11046.5	8267.69	0.677064
11770.3	12274.1	0.943343	20734.5	10795.2	0.470986
16937.3	17354.7	0.926919	14139.4	7687.59	0.491845
Figure 3M. Quantitative analysis of PSD95 in RNA immunoprecipitation assay (n=4 biological replicates)
	IgG	Cirbp
	0.05422	0.64212
	0.066186	0.858926
	0.064528	0.773052
	0.078762	0.829067

## Sheet: Figure 4
Figure 4A. Quantification analysis of PSD95 protein in Lenti-EGFP Con and Lenti-EGFP Cirbp infected primary hippocampal neurons (n=3 biological replicates)
Lenti-EGFP Con						Lenti-EGFP Cirbp
Normoxia			Hypoxia			Normoxia			Hypoxia
β-actin	PSD95	Relative protein expression (PSD95/actin/Mean)	β-actin	PSD95	Relative protein expression (PSD95/actin/Mean)	β-actin	PSD95	Relative protein expression (PSD95/actin/Mean)	β-actin	PSD95	Relative protein expression (PSD95/actin/Mean)
11347.1	13710	0.901105	9635.79	4375.84	0.338685	8361.08	13279.3	1.1845	10878.4	11344.8	0.777777
8382.76	14188.6	1.26234	7463.91	4006.18	0.4003	7551.15	12472.3	1.23185	7036.86	6091.68	0.645625
15015.6	16842.9	0.83656	10054.7	4213.96	0.312566	13983.7	19062.3	1.01666	14771.2	16036.1	0.809662
Figure 4B. Quantification analysis of PSD95 protein in Lenti-EGFP Con and Lenti-EGFP Cirbp infected HT-22 cells (n=3 biological replicates)
Lenti-Con						Lenti-3×Flag Cirbp
Normoxia			Hypoxia			Normoxia			Hypoxia
β-actin	PSD95	Relative protein expression (PSD95/actin/Mean)	β-actin	PSD95	Relative protein expression (PSD95/actin/Mean)	β-actin	PSD95	Relative protein expression (PSD95/actin/Mean)	β-actin	PSD95	Relative protein expression (PSD95/actin/Mean)
14654.2	13232	1.0122	14145.4	5626.55	0.4459	15036.1	20336.6	1.51616	14632.1	17834.9	1.36637
11236.6	11231.2	1.12047	11326.6	4745.23	0.46964	9965.87	11366	1.27849	10236.2	9429.36	1.03264
13265.3	10263.6	0.86733	10239.8	6238.12	0.68292	11652.4	15022.3	1.44519	10759.2	13655.2	1.42274
Figure 4E. Statistical analysis of dendritic spine density (n=6)
EGFP Con		EGFP Cirbp
Normoxia	Hypoxia	Normoxia	Hypoxia
5.7	5.4	4.9	4.6
4.9	2.9	8.5	3.5
10.6	3.6	4.6	5.5
5.7	3.1	7.4	5.6
4.3	3.6	5.5	6
4.1	2.9	4.9	4.1

## Sheet: Figure 5
	Figure 5B. Quatification analysis of protein expression of PSD95 in mouse hippocampus following over-expressing Cirbp (n=3 biological replicates)
AAV-Con Normoxia				AAV-Con Hypoxia				AAV-Cirbp Normoxia				AAV-Cirbp Hypoxia
Animal ID	β-actin	PSD95	Relative protein expression (PSD95/actin/Mean)	Animal ID	β-actin	PSD95	Relative protein expression (PSD95/actin/Mean)	Animal ID	β-actin	PSD95	Relative protein expression (PSD95/actin/Mean)	Animal ID	β-actin	PSD95	Relative protein expression (PSD95/actin/Mean)
III-28	10827.8	9938.84	0.925195	III-5	8769.79	4050.96	0.465594	III-2	9300.2	10884.8	1.17969	III-22	8279.86	8616.91	1.04898
III-33	16895.2	12864.4	0.767477	III-21	15788.3	9313.67	0.594597	III-27	18171.1	19816.7	1.09923	III-7	19788.3	17208.7	0.876551
III-39	8240.84	10688.5	1.30733	III-24	9847.5	5612.57	0.574479	III-14	6897.84	11896.2	1.73834	III-40	6633.72	9106.52	1.38367
Figure 5D. The escape latency of mice after over-expressing Cirbp in MWM test (n=8)
AAV-Con Normoxia		AAV-Con Hypoxia		AAV-Cirbp Normoxia		AAV-Cirbp Hypoxia
Animal ID	Latency (s)	Animal ID	Latency (s)	Animal ID	Latency (s)	Animal ID	Latency (s)
III-9	12.62	III-5	26.8	III-1	13.34	III-4	19.485
III-16	11.08	III-6	22.35	III-2	14.3	III-7	21.59
III-20	12.33	III-8	24.245	III-12	18.93	III-10	17.16
III-25	9.68	III-18	23.625	III-14	10.6	III-13	11.53
III-28	13.72	III-21	17.23	III-19	5.96	III-15	14.36
III-30	8.85	III-24	15.84	III-27	4.24	III-22	8.47
III-33	14.69	III-35	19.74	III-36	8.99	III-32	13.78
III-39	10.56	III-37	16.74	III-38	8.05	III-40	17.44
Figure 5F. The exploring time on new objects of mice after over-expressing Cirbp in NORT test (n=8)
AAV-NC Normoxia			AAV-NC Hypoxia			AAV-PSD95 Normoxia			AAV-PSD95 Hypoxia
Animal ID	Time on novel objects (%)	Time on familiar objects (%)	Animal ID	Time on novel objects (%)	Time on familiar objects (%)	Animal ID	Time on novel objects (%)	Time on familiar objects (%)	Animal ID	Time on novel objects (%)	Time on familiar objects (%)
III-9	0.683381	0.316619	III-5	0.668191	0.331809	III-1	0.605232	0.394768	III-4	0.550713	0.449288
III-16	0.530266	0.469734	III-6	0.519265	0.480735	III-2	0.918159	0.0818414	III-7	0.525878	0.474122
III-20	0.571429	0.428571	III-8	0.429619	0.570381	III-12	0.526365	0.473635	III-10	0.497793	0.502207
III-25	0.685783	0.314217	III-18	0.527322	0.472678	III-14	0.645963	0.354037	III-13	0.595613	0.404387
III-28	0.595534	0.404467	III-21	0.543593	0.456408	III-19	0.507431	0.492569	III-15	0.61668	0.38332
III-30	0.559767	0.440233	III-24	0.40553	0.59447	III-27	0.752412	0.247588	III-22	0.664291	0.335709
III-33	0.533965	0.466035	III-35	0.506702	0.493298	III-36	0.697234	0.302766	III-32	0.68176	0.31824
III-39	0.650854	0.349146	III-37	0.514047	0.485953	III-38	0.64881	0.351191	III-40	0.632485	0.367515
Figure 5G. The discriminate index on new objects of mice after over-expressing Cirbp in NORT test (n=8)
AAV-Con Normoxia		AAV-Con Hypoxia		AAV-Cirbp Normoxia		AAV-Cirbp Hypoxia
Animal ID	Discriminate index (DI)	Animal ID	Discriminate index (DI)	Animal ID	Discriminate index (DI)	Animal ID	Discriminate index (DI)
III-9	0.366762	III-5	0.336381	III-1	0.210464	III-4	0.101425
III-16	0.0605327	III-6	0.0385299	III-2	0.836317	III-7	0.051756
III-20	0.142857	III-8	-0.140763	III-12	0.0527289	III-10	-0.00441306
III-25	0.371565	III-18	0.0546448	III-14	0.291926	III-13	0.191227
III-28	0.191067	III-21	0.0871849	III-19	0.014862	III-15	0.23336
III-30	0.119534	III-24	-0.18894	III-27	0.504823	III-22	0.328582
III-33	0.0679305	III-35	0.0134048	III-36	0.394469	III-32	0.36352
III-39	0.301708	III-37	0.0280933	III-38	0.297619	III-40	0.26497
Figure 5H. The total distance on new objects of mice after over-expressing Cirbp in NORT test (n=8)
AAV-Con Normoxia		AAV-Con Hypoxia		AAV-Cirbp Normoxia		AAV-Cirbp Hypoxia
Animal ID	Distance (cm)	Animal ID	Distance (cm)	Animal ID	Distance (cm)	Animal ID	Distance (cm)
III-9	876.325	III-5	1206.32	III-1	952.127	III-4	1132.03
III-16	699.263	III-6	596.214	III-2	763.549	III-7	986.201
III-20	894.312	III-8	893.015	III-12	1036.26	III-10	874.231
III-25	913.249	III-18	883.222	III-14	901.255	III-13	1006.02
III-28	843.194	III-21	1036.21	III-19	893.201	III-15	799.326
III-30	698.468	III-24	763.21	III-27	769.215	III-22	831.025
III-33	786.312	III-35	699.399	III-36	701.215	III-32	742.361
III-39	780.264	III-37	806.215	III-38	693.215	III-40	846.213
Figure 5I. The mean velocity on new objects of mice after over-expressing Cirbp in NORT test (n=8)
AAV-Con Normoxia		AAV-Con Hypoxia		AAV-Cirbp Normoxia		AAV-Cirbp Hypoxia
Animal ID	Velocity (cm/s)	Animal ID	Velocity (cm/s)	Animal ID	Velocity (cm/s)	Animal ID	Velocity (cm/s)
III-9	3.59641	III-5	9.23147	III-1	5.69421	III-4	6.23159
III-16	3.29856	III-6	2.35612	III-2	5.69871	III-7	0.239541
III-20	2.98641	III-8	4.29853	III-12	2.23642	III-10	3.25496
III-25	7.65419	III-18	4.98135	III-14	7.23195	III-13	5.23149
III-28	3.29856	III-21	1.03049	III-19	6.53102	III-15	5.36148
III-30	7.36951	III-24	4.56322	III-27	1.2357	III-22	9.21306
III-33	1.29655	III-35	5.03299	III-36	2.95412	III-32	2.14896
III-39	8.36422	III-37	2.36595	III-38	3.94655	III-40	3.0279
Figure 5J. The latency time of step down of mice under Cirbp overexpression in SIAT test (n=8)
AAV-NC Normoxia		AAV-NC Hypoxia		AAV-PSD95 Normoxia		AAV-PSD95 Hypoxia
Animal ID	Latency (s)	Animal ID	Latency (s)	Animal ID	Latency (s)	Animal ID	Latency (s)
III-9	138.82	III-5	78.4	III-1	109.77	III-4	73.45
III-16	64.61	III-6	31.38	III-2	132.81	III-7	31.255
III-20	52.01	III-8	30.56	III-12	89.32	III-10	66.51
III-25	91.45	III-18	29.85	III-14	76.6	III-13	89.88
III-28	32.34	III-21	19.72	III-19	31.29	III-15	36.37
III-30	44.38	III-24	53.54	III-27	46.59	III-22	75.89
III-33	85.59	III-35	18.37	III-36	70.13	III-32	69.53
III-39	50.88	III-37	28.49	III-38	63.84	III-40	34.31

## Sheet: Figure 6
Figure 6C. Number of intersections of CA1 pyramidal neuron reconstruction of Cirbp over-expressed mice (n=3)
	AAV-NC Normoxia			AAV-NC Hypoxia			AAV-Cirbp Normoxia			AAV-Cirbp Hypoxia
Distance from the soma (μm)	III-9	III-23	III-25	III-26	III-35	III-37	III-1	III-17	III-19	III-4	III-15	III-34
10	3	1	4	5	2	2	5	4	4	4	4	3
20	5	8	6	4	7	9	4	7	6	8	4	6
40	12	16	17	12	14	18	13	15	19	15	10	9
60	17	17	13	20	16	14	14	20	19	14	18	10
80	21	20	20	24	21	21	20	28	16	14	22	16
100	26	21	23	29	21	22	26	27	28	26	28	24
120	23	15	29	26	24	29	10	28	30	16	25	27
140	23	16	21	25	13	17	21	25	26	21	16	27
160	20	11	10	16	19	14	20	13	16	23	24	16
180	13	14	12	15	13	14	13	10	18	18	10	12
200	10	17	6	16	11	9	10	9	7	9	11	15
220	10	10	9	10	14	12	10	11	11	14	9	13
240	6	9	7	10	9	7	6	9	10	11	12	9
260	8	6	4	10	9	7	8	11	9	10	10	11
280	4	9	4	6	4	7	6	8	4	9	10	3
300	3	4	3	4	2	8	12	6	7	8	2	8
320	3	4	2	5	1	8	3	5	1	4	3	2
340	3	2	2	3	3	3	3	3	1	2	4	3
360	2	2	3	2	5	2	1	3	2	5	3	1
380	1	1	1	2	1	1	1	2	1	2	2	1
Figure 6F (left). Quantification of basal spines density of Cirbp over-expressed mice (6 neurons/3mice per group)
AAV-Con Normoxia		AAV-Con Hypoxia		AAV-Cirbp Normoxia		AAV-Cirbp Hypoxia
Animal ID	Density (/10μm)	Animal ID	Density (/10μm)	Animal ID	Density (/10μm)	Animal ID	Density (/10μm)
III-9	9.2	III-26	7	III-1	9.6	III-4	11.8
	10.1		4.5		11.9		10.3
III-23	8.9	III-35	6.2	III-17	10.6	III-15	8.1
	7.7		7.9		10.5		9.6
III-25	10	III-37	4.4	III-19	9.8	III-34	9.3
	9.1		5.7		11.2		10.1
Figure 6F (right). Quantification of apical spines density of Cirbp over-expressed mice (6 neurons/3mice per group)
AAV-Con Normoxia		AAV-Con Hypoxia		AAV-Cirbp Normoxia		AAV-Cirbp Hypoxia
Animal ID	Density (/10μm)	Animal ID	Density (/10μm)	Animal ID	Density (/10μm)	Animal ID	Density (/10μm)
III-9	9.5	III-26	6	III-1	12.6	III-4	10.3
	7.2		6.1		11.3		9.8
III-23	12.1	III-35	4.3	III-17	9.7	III-15	9.1
	10.3		6.3		8.5		10.1
III-25	8.5	III-37	5.9	III-19	11.6	III-34	8.9
	9.7		6.4		10.5		9.6
Figure 6G (left). Quantification of basal neck length of Cirbp over-expressed mice (6 neurons/3mice per group)
AAV-Con Normoxia		AAV-Con Hypoxia		AAV-Cirbp Normoxia		AAV-Cirbp Hypoxia
Animal ID	Length (μm)	Animal ID	Length (μm)	Animal ID	Length (μm)	Animal ID	Length (μm)
III-9	0.9	III-26	1.22	III-1	0.88	III-4	0.9
	0.88		1.1		0.68		0.84
III-23	0.84	III-35	1.08	III-17	0.74	III-15	0.74
	0.82		1.01		0.95		0.93
III-25	0.83	III-37	1.17	III-19	0.72	III-34	1.03
	0.85		0.77		0.76		0.89
Figure 6G (right). Quantification of basal neck length of Cirbp over-expressed mice (6 neurons/3mice per group)
AAV-Con Normoxia		AAV-Con Hypoxia		AAV-Cirbp Normoxia		AAV-Cirbp Hypoxia
Animal ID	Length (μm)	Animal ID	Length (μm)	Animal ID	Length (μm)	Animal ID	Length (μm)
III-9	1.09	III-26	1.23	III-1	0.86	III-4	1.18
	0.76		1.25		0.67		0.67
III-23	0.85	III-35	1.15	III-17	0.56	III-15	1.09
	1.23		1.07		1.22		1.17
III-25	0.98	III-37	1.32	III-19	0.67	III-34	0.76
	0.89		1.14		0.87		0.93
